# Supplementary material for: Exploring the Catalytic Mechanisms of a Newly Identified Salt-Activated Alginate Lyase from Pseudoalteromonas carrageenovora ASY5
Source: Mar Drugs. 2025 Jun 15;23(6):254. doi: 10.3390/md23060254 (PMC12193947; doi:10.3390/md23060254)
Supplement: Supplementary file 1 [file marinedrugs-23-00254-s001.zip]

Archive with 1 entries (1 files):
- marinedrugs-3685877-supplementary.pdf
